# Supplementary material for: Bacteria elevate extracellular adenosine to exploit host signaling for blood-brain barrier disruption
Source: Virulence. 2020 Aug 10;11(1):980–94. doi: 10.1080/21505594.2020.1797352 (PMC7549952; doi:10.1080/21505594.2020.1797352)
Supplement: Supplemental Material [file KVIR_A_1797352_SM7951.zip]

Archive with 12 entries (12 files):
- Figure S1.jpg
- Figure S2.jpg
- Figure S3.jpg
- Figure S4.jpg
- Figure S5.jpg
- Figure S6.jpg
- Figure S7.jpg
- Figure S8.jpg
- Suppl caption.docx
- Supplementary Methods.docx
- Table S1.docx
- Table S2.docx
